# Supplementary material for: Evaluation of large language models in medical examinations: A scoping review protocol
Source: PLoS One. 2026 Apr 22;21(4):e0347539. doi: 10.1371/journal.pone.0347539 (PMC13102214; doi:10.1371/journal.pone.0347539)
Supplement: S3 File — (XLSX) [file pone.0347539.s003.xlsx]

## Sheet: Sheet1
Title	DOI	Main issues / sub-issues of the study	Year	Article Overview	Purpose of the article	Conclusion of the article	Number of included studies*	Research methodology	Category of models used	Description of the application of the model	Model accuracy (headline figure)	Type / scope of examination	Examination question types
Artificial intelligence in global health equity: an evaluation and discussion on the application of ChatGPT, in the Chinese National Medical Licensing Examination	10.3389/fmed.2023.1237432	Main issues：However, potential challenges, including the need for specialized medical training, privacy concerns, and language bias, require attention. sub-issues：To assess the applicability and limitations of ChatGPT in Chinese and English settings	2023-10-19	we designed an experiment evaluating its performance in the 2022 National Medical Licensing Examination (NMLE) in China.	we have designed an experiment aimed at evaluating ChatGPT’s applicability and limitations in taking the Chinese Medical Licensing Examination in both English and Chinese contexts.	This suggests that ChatGPT shows higher accuracy in answering medical questions in English compared to Chinese.	160	we used the comprehensive written part of the NMLE, translated into English by a bilingual expert. All questions were input into ChatGPT, which provided answers and reasons for choosing them. Responses were evaluated for “information quality” using the Likert scale.	ChatGPT	instruct ChatGPT 4.0 to answer and explain. No additional explanations will be provided beyond this. All questions are asked only once. Furthermore, the scoring method adopted by China’s NMLE is straightforward; every question is worth one point, with no deductions for wrong answers.	ChatGPT demonstrated a correct response rate of 81.25% for Chinese and 86.25% for English questions. Logistic regression analysis showed that neither the difficulty nor the subject matter of the questions was a significant factor in AI errors. The Brier Scores, indicating predictive accuracy, were 0.19 for Chinese and 0.14 for English, indicating good predictive performance. The average quality s…	2022 National Medical Licensing Examination (NMLE) in China	A1 Type (Single Sentence Best Choice Question) A2 Type (Case Summary Best Choice Question) B1 Type (Standard Matching Question) A3 Type (Case Group Best Choice Question) A4 Type (Case Sequence Best Choice Question)
Advancements in AI Medical Education: Assessing ChatGPT’s Performance on USMLE-Style Questions Across Topics and Difficulty Levels	10.7759/cureus.76309	Main issue：We investigated Chat-GPT's performance on USMLE-style questions, hypothesizing there would be a difference in ability by medical topic. sub-issue：We also compared the performance of GPT-3.5 and GPT-4 to that of human test takers.	12/24/2024	This suggests there may be a difference in AI ability by medical topic or question difficulty. This study evaluates the performance of two versions of ChatGPT, a popular language-based AI model, on USMLE-style questions across various medical topics.ChatGPT-4's improvements highlight its potential as a valuable tool in medical education, surpassing human performance in some areas.	This study evaluates the performance of two versions of ChatGPT, a popular language-based AI model, on USMLE-style questions across various medical topics.	ChatGPT-4's improvements highlight its potential as a valuable tool in medical education, surpassing human performance in some areas. The lack of a clear performance pattern by medical topic suggests that variability is more related to question complexity than specific knowledge gaps.	900	A total of 900 USMLE-style multiple-choice questions were equally divided into 18 topics, categorized by exam type (step 1 vs. step 2), and copied from AMBOSS, a medical learning resource with large question banks. Questions that contained images, charts, and tables were excluded due to current AI capabilities. The questions were entered into ChatGPT-3.5 (version September 25, 2023) and ChatGPT-4…	GPT-4、GPT-3.5	Each sample of 25 multiple-choice questions was input into both ChatGPT-3.5 (version September 2023) and ChatGPT-4 (version April 2023) separately. Two trials were conducted for each question set using each AI version, utilizing different GPT input interfaces for each trial. This resulted in a total of four trials for each GPT model.	Both GPT-3.5 and GPT-4 had varied performance by topic (p=.027, p=.002). GPT-3.5 had the lowest topic accuracy in general principles of foundational science at 33.0%. GPT-4 had the lowest topic accuracy in the cardiovascular system at 56.0%. Both models had the highest accuracy with the male reproductive system at 64.0% and 85.0%, respectively. GPT-4 also had 85.0% accuracy with the musculoskelet…	USMLE-style multiple-choice questions from AMBOSS	multiple-choice questions
ChatGPT Performs on the Chinese National Medical Licensing Examination	10.1007/s10916-023-01961-0	Main issue:This study aims to evaluate the performance of resident physicians and ChatGPT in the Chinese NMLE. sub-issue:provide insights into the training and education of medical professionals in China.	2023-08-15	compare the knowledge and interpretation ability of ChatGPT with those of medical students in China by administering the Chinese National Medical Licensing Examination (NMLE) to both ChatGPT and medical students. ChatGPT’s performance was lower than that of the medical students, and ChatGPT’s correct answer rate was related to the year in which the exam questions were released.	This study aimed to compare the knowledge and interpretation ability of ChatGPT with those of medical students in China by administering the Chinese National Medical Licensing Examination (NMLE) to both ChatGPT and medical students.	ChatGPT’s performance was lower than that of the medical students, and ChatGPT’s correct answer rate was related to the year in which the exam questions were released. ChatGPT’s knowledge and interpretation ability for the NMLE were not yet comparable to those of medical students in China.	We utilized the original questions from the Chinese National Medical Licensing Examination in the years 2020, 2021 and 2022. Each set of questions consists of 4 units, with 150 questions per unit	Based on the requirements to pass the NMLE, a total score of 360 or above is considered qualified.we utilized ChatGPT to answer the questions from the China Medical Licensing Examination in the last three years in order to compare its performance with that of Chinese medical students.		To improve the accuracy of the generative language model (ChatGPT) output, we standardized the input formats of the NMLE data sets by following these steps: 1. In order to enhance ChatGPT's understanding and eliminate language barriers, we input both English and Chinese versions of the questions in a comparative manner. 2. We revised the format of the questions by placing the question text at the…	Based on the data collected, ChatGPT correctly answered 282 out of 600 items (47.0%) in the 2020 NLME exam, as shown in Fig. 1. This score was lower than the average score of 52 medical students, which was 404.5 out of 600 (67.4%). The students' scores ranged from a minimum of 292 (48.6%) to a maximum of 490 (81.6%). Similarly, in the 2021 NLME exam, ChatGPT correctly answered 275 out of 600 item…	Chinese National Medical Licensing Examination (NMLE)	multiple-choice questions
Can ChatGPT pass China's national medical licensing examination?	10.1016/j.asjsur.2023.09.089	The present study endeavors to investigate the performance of ChatGPT in the National Medical Licensing Examination (NMLE) in China	2023-09-27	ChatGPT is a large-scale artificial intelligence language model that was released in late 2022. It has exhibited vast potential in various medical-related activities, such as patient education, scientific writing, and clinical decision support.	The present study endeavors to investigate the performance of ChatGPT in the National Medical Licensing Examination (NMLE) in China	In conclusion, our results demonstrate that ChatGPT is approaching the passing criteria ofNMLE, showcasing the potential of artificial intelligence language models in the field of medical education.	600	This examination was based on simulated NMLE test questions sourced from an online database. The exam comprised four units, each comprising 150 questions. For each question, the question stem and all answer choices were inputted into ChatGPT to generate a response (accessed at https://chat.openai.com on June 12th to 13th, 2023), utilizing the GPT-3.5 model. All questions were presented in Chinese…	GPT-3.5	For each question, the question stem and all answer choices were inputted into ChatGPT to generate a response (accessed at https://chat.openai.com on June 12th to 13th, 2023), utilizing the GPT-3.5 model	ChatGPT accurately responded to 340 questions from the remaining pool, resulting in a precision rate of 57.0%.The accuracy rates ofChatGPT in each ofthe four units were 61.2% (90/147), 56.0% (84/150), 57.3% (86/150), and 53.7% (80/149). The accuracy rates for single-sentence questions, case-summary questions, case-group or case-series questions, and standard matching questions were 61.1%, 58.2%, …	National Medical Licensing Examination (NMLE)	single-sentence questions, case-summary questions, case-group or case-series questions, and standard matching question
Performance of GPT-3.5 and GPT-4 on the Japanese Medical Licensing Examination: Comparison Study	doi: 10.2196/48002	Main issue：this study compared the accuracy of GPT-3.5 and GPT-4 on the Japanese Medical Licensing Examination (JMLE) sub-issue：the accuracy of each model was compared for various question types and difficulty levels.	2023-06-29	The competence of ChatGPT (Chat Generative Pre-Trained Transformer) in non-English languages is not well studied. GPT-4 could become a valuable tool for medical education and clinical support in non–English-speaking regions, such as Japan.	This study compared the performances of GPT-3.5 (Generative Pre-trained Transformer) and GPT-4 on the Japanese Medical Licensing Examination (JMLE) to evaluate the reliability of these models for clinical reasoning and medical knowledge in non-English languages.	GPT-4 could become a valuable tool for medical education and clinical support in non–English-speaking regions, such as Japan.	254	This study used the default mode of ChatGPT, which is based on GPT-3.5; the GPT-4 model of ChatGPT Plus; and the 117th JMLE in 2023. A total of 254 questions were included in the final analysis, which were categorized into 3 types, namely general, clinical, and clinical sentence questions.	GPT-3.5, and the GPT-4		Overall, GPT-4 significantly outperformed GPT-3.5 by 29.1% (P<.001). In terms of the correct response rate for individual questions, the examinees’rate for essential knowledge questions was 89.2% compared to 87.2% for GPT-4. Notably, this represents a considerable 32.1% improvement over GPT-3.5, which had a 55.1% correct response rate. Similarly, a 29.5% increase was observed for general clinical…	Japanese Medical Licensing Examination (JMLE)	which were categorized into 3 types, namely general, clinical, and clinical sentence questions.
Performance of ChatGPT on USMLE: Potential for AI-assisted medical education using large language models	doi.org/10.1371/journal.pdig.0000198	Main issue：In this study, we evaluate the performance ofChatGPT, a non-domain specific LLM, on its ability to perform clinical reasoning by testing its performance on questions from the United States Medical Licensing Examination (USMLE). sub-issue：Our work aims to provide both qualitative and quantitative feedback on the performance of ChatGPT and assess its potential for use in healthcare.	2023-02-09	We evaluated the performance of a large language model called ChatGPT on the United States Medical Licensing Exam (USMLE), which consists of three exams: Step 1, Step 2CK, and Step 3. ChatGPT performed at or near the passing threshold for all three exams without any specialized training or reinforcement. Additionally, ChatGPT demonstrated a high level of concordance and insight in its explanation…	In this study, we evaluate the performance ofChatGPT, a non-domain specific LLM, on its ability to perform clinical reasoning by testing its performance on questions from the United States Medical Licensing Examination (USMLE).	ChatGPT yields moderate accuracy approaching passing performance on USMLE. ChatGPT demonstrates high internal concordance。 Explanations generated by ChatGPT contain nonobvious insights。	350	Input source 376 publicly-available test questions were from the June 2022 sample exam release, termed USMLE-2022, were obtained from the official USMLE website. Therefore, all inputs represented true out-of-training samples for the GPT3 model. This was further confirmed by randomly spot checking the inputs to ensure that none ofthe answers, explanations, or related content were indexed on Google…	GPT3	Encoding Questions were formatted into three variants and input into ChatGPT in the following sequence: 1. Open-ended (OE) prompting: Created by removing all answer choices, adding a variable lead-in interrogative phrase. This format simulates free input and a natural user query pattern. Examples include: “What would be the patient’s diagnosis based on the information provided?”; or “In your opin…	With indeterminate responses censored/included, ChatGPT accuracy for USMLE Steps 1, 2CK, and 3 was 75.0%/45.4%, 61.5%/ 54.1%, and 68.8%/61.5%, respectively。With indeterminate responses censored/included, ChatGPT accuracy for USMLE Steps 1, 2CK, and 3 was 55.8%/36.1%, 59.1%/56.9%, and 61.3%/55.7%, respectively.With indeterminate responses censored/included, ChatGPT accuracy was 64.5%/ 41.2%, 52.4%…	United States Medical Licensing Examination (USMLE).	Multiple choice single answer without forced justification (MC-NJ) prompting；Multiple choice single answer with forced justification (MC-J) prompting
EvaluationEvaluation of the performance of GPT‑3.5 and GPT‑4 on the Polish Medical Final Examination of the performance of GPT‑3.5 and GPT‑4 on the Polish Medical Final Examination	10.1038/s41598-023-46995-z	Main issue：The study aimed to evaluate the performance of two Large Language Models (LLMs): ChatGPT (based on GPT-3.5) and GPT-4 with two temperature parameter values, on the Polish Medical Final Examination (MFE). T sub-issue：We also aimed to evaluate the influence of the temperature parameter on the models’ responses in terms of questions from the medical field.	2023-11-22	The study aimed to evaluate the performance of two Large Language Models (LLMs): ChatGPT (based on GPT-3.5) and GPT-4 with two temperature parameter values, on the Polish Medical Final Examination (MFE).The overall accuracy of both models was still suboptimal and worse than the average for medical students.	The study aimed to evaluate the performance of two Large Language Models (LLMs): ChatGPT (based on GPT-3.5) and GPT-4 with two temperature parameter values, on the Polish Medical Final Examination (MFE).	The overall accuracy of both models was still suboptimal and worse than the average for medical students. This emphasizes the need for further improvements in LLMs before they can be reliably deployed in medical settings.	200	The examination questions are prepared by the director of the Medical Examinations Center in cooperation with representatives of medical universities in Poland. Each participant can choose the language of the examination (Polish or English). The English version of the examination is translated from the original Polish one. The exam is a test comprising 200 questions with 5 options to choose from …	GPT-3.5 and GPT-4	For both models, application programming interface (API) provided by OpenAI was used in order to accelerate the process of obtaining answers with gpt-3.5-turbo and gpt-4-0613 ­models25. This allows for providing prompts to GPT models using programming languages and automating the process of obtaining the responses. The analysis was performed with the temperature parameter set to 0 and 1 with the …	GPT-4 achieved mean accuracies of 79.7% for both Polish and English versions, passing all MFE versions. GPT-3.5 had mean accuracies of 54.8% for Polish and 60.3% for English, passing none and 2 of 3 Polish versions for temperature parameter equal to 0 and 1 respectively while passing all English versions regardless of the temperature parameter value. GPT-4 score was mostly lower than the average …	Polish Medical Final Examination (Lekarski Egzamin Końcowy, or LEK, in Polish)	The exam is a test comprising 200 questions with 5 options to choose from and only a single correct answer.
How does ChatGPT-4 preform on non-English national medical licensing examination? An evaluation in Chinese language	10.1371/journal.pdig.0000397	Main issue：This study aims to assess the of ChatGPT’s ability in medical education and clinical decision-making within the Chinese context.	2023-12-01	examines the proficiency ofan AI system known as ChatGPT in understanding and responding to medical exam questions posed in the Chinese language.The study contributes to understanding how AI can be effectively employed in non-English medical settings, and can be a steppingstone for future research in this area.	This study aims to assess the of ChatGPT’s ability in medical education and clinical decision-making within the Chinese context.	Concordance is a measure ofthe agreement or similarity between the option selected by AI and its subsequent explanation. The results indicated that ChatGPT maintained a >75% concordance across all questions, and this high level ofconcordance was consistent across all four units (Fig 4). Furthermore, we examined the concordance difference between correct and incorrect answers, discovering that con…	600	We utilized a dataset from the Chinese National Medical Licensing Examination (NMLE) to assess ChatGPT-4’s proficiency in medical knowledge in Chinese. Performance indicators, including score, accuracy, and concordance (confirmation of answers through explanation), were employed to evaluate ChatGPT’s effectiveness in both original and encoded medical questions.	GPT-4		In the Chinese NMLE, ChatGPT correctly answered 442 (73.67%) out of600 items, a score significantly higher than the passing threshold of360 as defined by official agencies. The score ofeach unit is shown in Fig 2. The performance ofChatGPT varied across the four units ofquestions, with the highest accuracy being in Unit 4 (76.0%), followed by Unit 3 (74.7%), Unit 1 (74.0%) and Unit 2 (70.0%), whi…	Chinese NMLE	The four units encompass the following areas: Unit 1 assesses medical knowledge, policies, regulations, and preventive medicine; Unit 2 focuses on cardiovascular, urinary, muscular, and endocrine systems; Unit 3 addresses digestive, respiratory, and other related systems; while Unit 4 evaluates knowledge offemale reproductive systems, pediatric diseases, and mental and nervous systems.
Evaluating ChatGPT Performance on the Orthopaedic In-Training Examination	10.2106/JBJS.OA.23.00056	Main issue：The goal of this study was to evaluate ChatGPT performance on the Orthopaedic In-Training Examination (OITE), an assessment of medical knowledge for orthopedic residents. sub-issue：(1) to compare the performance of version 3.5 to the more advanced GPT-4 model; and (2) to evaluate how often ChatGPT cites a verifiable source for its information.	2023-09-08	to evaluate ChatGPT performance on the Orthopaedic In-Training Examination (OITE).ChatGPT performed above the average PGY-1 level and GPT-4 performed better than the average PGY-5 level, showing major improvement.	The goal of this study was to evaluate ChatGPT performance on the Orthopaedic In-Training Examination (OITE), an assessment of medical knowledge for orthopedic residents.	ChatGPT performed above the average PGY-1 level and GPT-4 performed better than the average PGY-5 level, showing major improvement. Further investigation is needed to determine how successive versions of ChatGPT would perform and how to optimize this technology to improve medical education.	“There were 215 questions on the OITE 2020 examination, 213 on the OITE 2021 examination, and 207 questions on the OITE 2022 examination (Table I). Of these, 129 (60%) OITE 2020, 107 (50.2%) OITE 2021, and 124 (59.9%) OITE 2022 questions were text - only questions and thus were included in the study.”	OITE 2020, 2021, and 2022 questions without images were inputted into ChatGPT version 3.5 and version 4 (GPT-4) with zero prompting. The performance of ChatGPT was evaluated as a percentage of correct responses and compared with the national average of orthopedic surgery residents at each postgraduate year (PGY) level. ChatGPT was asked to provide a source for its answer, which was categorized as…	ChatGPT 3.5 和 GPT-4	Questions were accessed through ResStudy, an educational tool released by the American Academy of Orthopaedic Surgeons (AAOS)8. ChatGPT only accepts textual input in its current form; thus, questions with images were excluded from the study. Because prompt engineering has been shown to have a significant impact on large language models (LLMs) output, a zero-prompting approach was used. In our zer…	ChatGPT 3.5 answered 76 (58.9%) of 129, 56 (52.3%) of 107, and 64 (51.6%) of 124 questions correctly, with a total of 196 (54.3%) of 360 questions correct. ChatGPT 3.5's performance was similar to the average percentage correct for a postgraduate year (PGY-1) resident on the same examinations, which is 51%, 55%, and 51% for the OITE 2020, 2021, and 2022, respectively. GPT-4 performed better than …	The OITE 2020, 2021, and 2022	questions with images were excluded from the study.
Beyond human in neurosurgical exams: ChatGPT’s success in the Turkish neurosurgical society proficiency board exams	10.1016/j.compbiomed.2023.107807	Main issue:The primary goal of this study is to benchmark ChatGPT’s perfor­ mance in the TNSPBE against that of actual exam candidates. sub-issue:In addition to exploring the accuracy of ChatGPT’s responses, we also methodically sub-sectioned questions according to their complexity and clarity, of­ fering a comprehensive evaluation of AI’s role in medical examinations. In the later result section…	2023-12-10	ChatGPT’s success in the Turkish Neurosurgical Society Proficiency Board Exams (TNSPBE) is compared to the actual candidates who took the exam, along with identifying the types of questions it answered incorrectly, assessing the quality of its responses, and evaluating its performance based on the difficulty level of the questions.In the participants, however, there is no such increase in paralle…	The primary goal of this study is to benchmark ChatGPT’s perfor­ mance in the TNSPBE against that of actual exam candidates	We have concluded that in addition to ChatGPT’s higher response rate, there was also a correlation with the increase in clarity regardless of the difficulty level of the questions with Clarity 1.5, 2.0, 2.5, and 3.0. In the participants, however, there is no such increase in parallel with the increase in clarity.	523	The latest six written TNSPBE (k = 6) were evaluated for the pur­ poses of this study. Each exam had 100 questions including questions with visual elements.Analyses were conducted on a total of 523 questions. Scores of all 260 candidates recalculated according to the exams they took and included questions in those exams for ranking purposes of this study.estions and GPT answers were evaluated for…	ChatGPT (version: GPT-4	As an LLM, ChatGPT (version: GPT-4 build: 23 March 2023) was used without any plugins and as web browsing beta feature disabled. Ques­ tions asked one by one in the order of appearance on the example exam sheet published by the board without giving any context. Each exam was applied in a separate chat window. No text input other than the question itself and multiple choices presented with questio…	ChatGPT answered 78.77 % of the questions correctly, while the candidates answered 62.04 % of the questions correctly.In instances where the initial response of ChatGPT was incorrect (n = 123), re-asking the question led to a different answer in 16.26 % of cases (n = 20). Out of these, only 12 questions (representing 9.75 % of initially incorrectly answered questions and 2.29 % of all questions) …	TNSPBE
Can ChatGPT pass the thoracic surgery exam?	10.1016/j.amjms.2023.08.001.	Main issue:we tested the accuracy of ChatGPT’s responses to Turkish-language thoracic surgery exam questions sub-issue:compared the students’ performance to ChatGPT’s.	2023-08-02	The capacity of ChatGPT in academic environments and medical exams is being discovered more and more every day. In this study, we tested the success of ChatGPT on Turkish-language thoracic surgery exam questions.When the results of this study and other similar studies in the literature are evaluated together, ChatGPT, which was developed for general purpose, can also produce successful results in…	we tested the success of ChatGPT on Turkish-language thoracic surgery exam questions.	When the results of this study and other similar studies in the literature are evaluated together, ChatGPT, which was developed for general purpose, can also produce successful results in a specific field of medicine. AI-powered applications are becoming more and more useful and valuable in providing academic knowledge.	105	ChatGPT was provided with a total of 105 questions divided into seven distinct groups, each of which contained 15 questions. Along with the success of the students, the success of ChatGPT-3.5 and ChatGPT-4 architectures in answering the questions correctly was analyzed.	GPT-3.5 architecture and the GPT4 architecture	The SafariÒ (Apple Inc., California, USA) web browser was used to access ChatGPT on May 18−21, 2023. On ChatGPT, a separate session has been initiated for each group. Each of the 15 questions and choices were copied from the exam file to the ChatGPT interface. In cases where ChatGPT provided an incorrect response, it was given a second opportunity and instructed to generate a new response using t…	the success of ChatGPT-3.5 and ChatGPT-4 in each group. While ChatGPT-3.5 answered 13.57 § 0.49 questions correctly on average, ChatGPT-4 answered 14 § 0.76 questions correctly on average (90.48%, 93.33, respectively). While there were 10 questions that ChatGPT-3.5 couldn’t answer correctly out of a total of 105 questions, ChatGPT-4 could not answer 7 questions correctly (9.52% and 6.67%, respect…	Turkish-language thoracic surgery exam questions	Each question has five possible answers, but only one is the correct response.
ChatGPT-4: An assessment of an upgraded artificial intelligence chatbot in the United States Medical Licensing Examination	10.1080/0142159X.2023.2249588	we aim to assess the performance of ChatGPT-4 to answer practice questions for the USMLE Step 1, Step 2CK, and Step 3 examinations.	15 Oct 2023.	ChatGPT-4 answered 88% questions correctly on USMLE Step 1, 86% on Step 2CK, and 90% on Step 3. ChatGPT-4 answered a remarkably high propor­ tion of practice questions correctly for USMLE examinations. ChatGPT-4’s medical knowledge corpus is advanc­ ing rapidly and it performed substantially better at USMLE practice questions than previous models of the same AI chatbot.	We aimed to assess the performance of ChatGPT-4 at responding to USMLE Step 1, Step 2CK, and Step 3 practice questions.	ChatGPT-4 answered a remarkably high proportion of practice questions correctly for USMLE examinations. ChatGPT-4 performed substantially better at USMLE practice questions than previous models of the same AI chatbot.	376	Practice multiple-choice questions for the USMLE Step 1, Step 2CK, and Step 3 were com­ piled. Of 376 available questions, 319 (85%) were analyzed by ChatGPT-4 on March 21st, 2023. Our primary outcome was the performance of ChatGPT-4 for the practice USMLE Step 1, Step 2CK, and Step 3 examinations, measured as the proportion of multiple-choice questions answered correctly. Our secondary outcomes …	ChatGPT-4	Given that ChatGPT-4 only accepts text inputs, we excluded all questions containing embedded figures or for­ matted tables from our analysis. No hints or tips were pro­ vided to ChatGPT-4 to simulate real examination conditions. A new ChatGPT Plus account was created with the initiation of our study to ensure no prior conversation history with the AI chatbot. Before each multiple-choice question …	Across all practice booklets for the USMLE Step 1, Step 2CK, and Step 3 examinations, ChatGPT-4 answered 281 (88%) of multiple-choice questions correctly. ChatGPT-4 performed best on the practice USMLE Step 3 examination, responding to 108 (90%) multiple-choice questions cor­ rectly. ChatGPT-4 performed second best on the practice Step 1 examination, responding to 82 (88%) questions cor­ rectly, …	USMLE	multiple-choice questions
Could ChatGPT Pass the UK Radiology Fellowship Examinations?	10.1016/j.acra.2023.11.026	this study provides valuable insight into the capabilities and limitations of AI in a challenging medical context.	November 18, 2023.	Chat Generative Pre-trained Transformer (ChatGPT) is an artificial intelligence (AI) tool which utilises ma­ chine learning to generate original text resembling human language. AI models have recently demonstrated remarkable ability at analysing and solving problems, including passing professional examinations.AI models such as ChatGPT are able to answer the majority of questions in an FRCR style…	We investigate the performance of ChatGPT on some of the UK radiology fellowship equivalent examination questions.	AI models such as ChatGPT are able to answer the majority of questions in an FRCR style examination. It is reasonable to assume that further developments in AI will be more likely to succeed in comprehending and solving questions related to medicine, specifically clinical radiology.	40	ChatGPT was asked to answer questions from question banks resembling the Fellowship of the Royal College of Radiologists (FRCR) examination. The entire physics part 1 question bank (203 5-part true/false questions) was answered by the GPT-4 model and answers recorded. 240 single best answer questions (SBAs) (representing the true length of the FRCR 2A examination) were answered by both GPT-3.5 an…	GPT-3.5 and GPT-4	Standard prompts were used to prompt ChatGPT to provide answers; for the 2A questions “Which is the single best answer (question)” was used and for the part 1 physics “Mark as true or false (question)” was used. Both GPT-3.5 and GPT-4 were asked to answer the same 240 SBAs and the answers were recorded. Subsequently, GPT-4 was also asked to answer 206 5-part true/false questions from the part 1 p…	GPT-4 was asked to answer 206 5-part true/false questions, giving a total of 1030 true/false statements. It answered 770 true/false statements correctly, giving an overall score of 74.8%, which is marginally lower than the last sitting passing score of 75.5%. GPT-4 answered 54 5-part true/false ques­ tions entirely correctly. To simulate a real examination paper, 10 separate 40 question papers we…	Royal College of Radiologists (FRCR) exam.	single-best answer questions (SBAs)
GPT-4/4V's performance on the Japanese National Medical Licensing Examination	10.1080/0142159X.2024.2342545	Main issue:The primary aim of this study is to critically evaluate the proficiency of GPT-4/4V in navigating the intricate blend of text and image-based questions found in the Japanese NMLE. sub-issue:we aim to assess its competence in standard medical queries and its capability to decipher and respond to complex visual diagnostic challenges. This investigation seeks to contribute to the burgeoni…	22 Apr 2024.	Recent advances in Artificial Intelligence (AI) are changing the medical world, and AI will likely replace many of the actions performed by medical professionals. The overall clinical ability of the AI has been evaluated by its ability to answer a text-based national medical examination.Regarding medical knowledge, GPT-4/4V met the minimum criteria regardless of whether the questions included ima…	This study uniquely assesses the performance of Open AI’s ChatGPT against all Japanese National Medical Licensing Examination (NMLE), including images, illustrations, and pictures.	Regarding medical knowledge, GPT-4/4V met the minimum criteria regardless of whether the questions included images, illustrations, and pictures. Our study sheds light on the potential utility of AI in medical education.	400	We obtained the questions of the past six years of the NMLE (112th to 117th) from the Japanese Ministry of Health, Labour and Welfare website. We converted them to JavaScript Object Notation (JSON) format. We created an application programming interface (API) to output correct answers using GPT-4 for questions without images and GPT4-V(ision) or GPT4 console for questions with images.	GPT-4/4V	we employed a specific command sequence as outlined in the corresponding reference documentation. The API is only available to ChatGPT Plus users. For questions with images, we utilized GPT-4V(ision) through the API (Open AI I 2023). When multiple images were presented for a single question, we combined them into a single image for the convenience of having them read by prompt. We typed the data …	but the lowest score was 17/33 (50.0%, Basic in 117th part C), and the highest score was 14/15 (93.3%, Basic in 116 and 117th part A).In total, the average performance of GPT-4/4V was 665/905 (73.5%) for ‘Basic,’ 1142/1904 (60.0%) for ‘Clinical,’ and 497/723 (68.7%) for image questions.	the Japanese National Medical Licensing Examination (NMLE)	General questions.
Is artificial intelligence successful in the Turkish neurology board exam?	10.1080/01616412.2025.2481444	We aimed to investigate how the AI program ChatGPT would perform in the previously untested Turkish Neurology Proficiency Exam.	20 Mar 2025.	OpenAI declared that GPT-4 performed better in academic and certain specialty areas. Medical licensing exams assess the clinical competence of doctors.this study showed that translating questions from the original language into English did not affect the performance of GPT-4 in medical licensing exams, unlike GPT-3.5. It is therefore very important that the information obtained is accurate and ve…	We aimed to investigate for the first time howChatGPT will perform in the Turkish Neurology Proficiency Exam.	This is the first study to investigate the performance of ChatGPT on the real Neurology Proficiency Examination. The success rate was shown to be above GPT-3.5. Furthermore, this study showed that translating questions from the original language into English did not affect the performance of GPT-4 in medical licensing exams, unlike GPT-3.5.		TheGPT-4 version of ChatGPT was used in the study due to the presence ofimagebased questions. The multiple-choice sections of the TurkishNeurology Proficiency Exams conducted by the Turkish NeurologyAssociation (TND) in 2021, 2022 and 2023 were applied to ChatGPT-4.Questions and multiple-choice answers were used in their originalTurkish forms in the official national examination standards.	GPT-4	These exams were adminis­ tered to ChatGPT-4 twice. The GPT-4 version was used due to the presence of image-based questions. The questions and multiple-choice answers were used in their original Turkish form, just as in the official national exam standards. The instructions for using ChatGPT were also given in Turkish. The ‘correct’ answers to the questions posed to GPT-4 were based on the answer…	In the first attempt of the 2021 exam, 80% of ques­ tions were answered correctly. One missing imagebased question could not be answered and was not included in the evaluation. 82% of the questions were answered correctly.In the 2022 exam, 79% of questions were answered correctly in the first attempt. In the second attempt, there was a correct answer rate of 83%.Lastly, in the first test of the q…	Turkish Neurology Proficiency Exams conducted by the Turkish Neurology Society (TND) in 2021, 2022, and 2023	multiple-choice answers
Performance of ChatGPT and GPT-4 on Polish National Specialty Exam (NSE) in Ophthalmology	10.2478/ahem-2024-0006	Our research aimed to evaluate ChatGPT’s performance in responding to queries and to analyze its strengths and weaknesses in comparison to human comprehension and reasoning.	19 June, 2024	Artificial intelligence (AI) has evolved significantly, driven by advancements in computing power and big data. Technologies like machine learning and deep learning have led to sophisticated models such as GPT-3.5 and GPT-4.The study highlights the potential of GPT models in aiding clinical decisions and educational purposes in ophthalmology. However, it also underscores the models’ limitations, …	This study assesses the performance of these AI models on the Polish National Specialty Exam in ophthalmology, exploring their potential to support research, education, and clinical decision-making in healthcare.	The findings suggest that while AI models like GPT-3.5 and GPT-4 can significantly assist in the medical field, they require further development and fine-tuning to address specific challenges in various medical domains.	98	The study analyzed 98 questions from the Spring 2023 Polish NSE in Ophthalmology. Questions were categorized into five groups: Physiology & Diagnostics, Clinical & Case Questions, Treatment & Pharmacology, Surgery, and Pediatrics. GPT-3.5 and GPT-4 were tested for their accuracy in answering these questions, with a confidence rating from 1 to 5 assigned to each response. Statistical analyses, inc…	GPT-3.5 and GPT-4	Prior to presenting the questions, both ChatGPT-3.5 and ChatGPT-4 were provided with instructions outlining the examination rules, which included details such as the number of questions, the quantity of answer choices, and the count of correct answers. Furthermore, following each question, an additional query was directed to ChatGPT, inquiring, “On a scale of 1 to 5, how confident are you in this…	GPT-4 achieved a correct response rate of 63.3% (62 out of 98 questions), whereas GPT-3.5 achieved a correct response rate of 37.8% (37 out of 98 questions). Unlike GPT-3.5, GPT-4 reached the passing rate for the NSE. There was a statistically significant (p<0.001) difference between dependent proportions (25,51% (95% CI: 11,97% to 39,05%).The probability (p2) that GPT-4 will provide a correct re…	the Spring 2023 Polish NSE in Ophthalmology.	single-choice questions
Performance of ChatGPT in Israeli Hebrew OBGYN national residency examinations	10.1007/s00404-023-07185-4	Main issue:This study aims to evaluate the performance of ChatGPT in Hebrew Phase 1 residency examinations in OBGYN and to compare it to the real-life performance of OBGYN residents. sub-issue:Our secondary aim was to compare ChatGPT performance in Hebrew to previously reported performance in English language.	2023-09-05	Previous studies of ChatGPT performance in the field of medical examinations have reached contradictory results. Moreover, the performance of ChatGPT in other languages other than English is yet to be explored.ChatGPT answered correctly on less than 40% of Hebrew OBGYN resident examination questions. Residents cannot rely on ChatGPT for the preparation of this examination. Efforts should be made …	We aim to study the performance of ChatGPT in Hebrew OBGYN-‘Shlav-Alef’ (Phase 1) examination.	ChatGPT answered correctly on less than 40% of Hebrew OBGYN resident examination questions. Residents cannot rely on ChatGPT for the preparation of this examination.	150	A performance study was conducted using a consecutive sample of text-based multiple choice questions, originated from authentic Hebrew OBGYN-‘Shlav-Alef’ examinations in 2021–2022. We constructed 150 multiple choice questions from consecutive text-based-only original questions. We compared the performance of ChatGPT performance to the reallife actual performance of OBGYN residents who completed t…	ChatGPT	The questions were formatted exactly as they appeared in the question stem. For each question, the following prompt was provided to ChatGPT: « רחבו האבה הלאשה תא ארק אנא תוירשפאה תובושתה ןיבמ הנוכנה הבושתה תא » English translation: “Please read the following question and select the correct answer from the possible answers”. Since ChatGPT has the ability to learn from past questions and errors, it…	Overall, 150 authentic questions were evaluated (one examination). There were 64 (42.7%) questions in Obstetrics, 48 (32.0%) in Gynecology and 38 (25.3%) in Reproductive medicine and Endocrinology (Table 1).The proportions of the different parts of the test are described in Table 1. ChatGPT correctly answered 58 questions (38.7%) and reached a failed score. There was no difference in ChatGPT scor…	authentic Hebrew OBGYN-‘Shlav-Alef’ examinations in 2021–2022.	text-based multiple choice questions,
Reshaping medical education: Performance of ChatGPT on a PES medical examination	10.5603/cj.97517	• GPT-4 performance on Poland’s national specialisation (cardiology) exam • Author reflection on educational implications	2024	GPT-4 answered all 120 cardiology PES questions; analysts reviewed accuracy and confidence	how well ChatGPT performed on medical school exams to highlight how it might change medical education and practice.	ChatGPT may be used as an assistance tool in medical education. While ChatGPT can serve as a valuable tool in medical education, it cannot fully replace human expertise and knowledge due to its inherent limitations.	One PES cardiology test (120 Qs)	manual prompting; descriptive statistics	GPT-4 (ChatGPT Plus, May-24 build)	Zero-shot chat; confidence tagging; qualitative review by two cardiology academics	67.1 % correct (80 / 120)	Państwowy Egzamin Specjalizacyjny	MCQs
Performance evaluation of ChatGPT, GPT-4 and Bard on the official board examination of the Japan Radiology Society	10.1007/s11604-023-01491-2	• Compare three LLMs on JRBE 2022 radiology exam • Sub-analysis by cognitive level, answer pattern, topic	2023 (online 2024)	103 JRBE questions (Japanese) tested; performance analysed by taxonomy and topic	we assessed the accuracy of large language models (LLMs) in generating responses to questions in clinical radiology practice. We compared the performance of ChatGPT, GPT-4, and Google Bard using questions from the Japan Radiology Board Examination (JRBE).	ChatGPTplus based on GPT-4 scored 65% when answering Japanese questions from the JRBE, outperforming ChatGPT and Google Bard. This highlights the potential of using LLMs to address advanced clinical questions in the field of radiology in Japan.	One JRBE set (103 questions)	Cross-sectional manual entry; McNemar/Fisher tests for subgroup performance	ChatGPT-3.5, GPT-4, Google Bard	Japanese prompts; single chat per model; no special priming	GPT-4 65 %; ChatGPT 40.8 %; Bard 38.8 %	Japan Radiology Board Examination (JRBE) – diagnostic, nuclear, IR, radiation oncology	Five-option MCQ; single- and two-answer formats; Bloom lower/higher order
Performance Assessment of GPT 4.0 on the Japanese Medical Licensing Examination	10.1007/s11596-024-2932-9	Multiyear GPT-4 accuracy on JMLE; difficulty & single vs multiple-choice comparison	2024	2021–2023 JMLE general & clinical items categorised by difficulty	To evaluate the accuracy and parsing ability of GPT 4.0 for Japanese medical practitioner qualification examinations in a multidimensional way to investigate its response accuracy and comprehensiveness to medical knowledge.	GTP4.0 performs well in providing basic support in medical education and medical research, but it also needs to input a large amount of medical-related data to train its model and improve the accuracy of its medical knowledge output. Further integration of ChatGPT with the medical field could open new opportunities for medicine.	1,200 ± (three years; exact count NR)	Descriptive statistics + Global Quality Scale on explanations	GPT-4	Prompting per item; output graded for choice & rationale	80.4 % correct (aggregate)	Japanese Medical Licensing Exam MCQs	Single- & multiple-choice
